# Supplementary material for: Optimization and Comprehensive Characterization of the Microencapsulation Process for Taro Essence
Source: Foods. 2025 Feb 23;14(5):754. doi: 10.3390/foods14050754 (PMC11899469; doi:10.3390/foods14050754)
Supplement: Supplementary file 1 [file foods-14-00754-s001.zip]

Archive with 1 entries (1 files):
- foods-3460813-supplementary.pdf
